# Supplementary material for: Genome-Wide Identification and Expression Analysis of UBiA Family Genes Associated with Abiotic Stress in Sunflowers (Helianthus annuus L.)
Source: Int J Mol Sci. 2023 Jan 18;24(3):1883. doi: 10.3390/ijms24031883 (PMC9916351; doi:10.3390/ijms24031883)
Supplement: Supplementary file 1 [file ijms-24-01883-s001.zip]

Archive with 1 entries (1 files):
- ijms-2126980-supplementary.pdf
